# Supplementary material for: Molecular Characterization of Hemotropic Mycoplasma spp. From Bats (Chiroptera) in the Northern Pantanal, Brazil
Source: Pathogens. 2026 Jun 22;15(6):654. doi: 10.3390/pathogens15060654 (PMC13305952; doi:10.3390/pathogens15060654)
Supplement: Supplementary file 1 [file pathogens-15-00654-s001.zip]

Archive with 1 entries (1 files):
- pathogens-4324805-supplementary.pdf
